# Supplementary material for: μ-(2,2′-Bipyrimidine)-bis­[dichlorido­palladium(II)] dimethyl­formamide monosolvate
Source: Acta Crystallogr Sect E Struct Rep Online. 2012 Oct 20;68(Pt 11):m1374. doi: 10.1107/S1600536812040779 (PMC3515126; doi:10.1107/S1600536812040779)
Supplement: Supplementary file 1 [file e-68-m1374-sup1.cif]

##############################################################################
#                                                                            #
# This CIF contains the data in a paper accepted for publication in          #
# Acta Crystallographica Section E. It conforms to the requirements of       #
# Notes for Authors for Acta Crystallographica Section E, and has been       #
# peer reviewed under the auspices of the IUCr Commission on Journals.       #
#                                                                            #
# Full details of the Crystallographic Information File format               #
# are given in the paper "The Crystallographic Information File (CIF):       #
# a New Standard Archive File for Crystallography" by S. R. Hall, F. H.      #
# Allen and I. D. Brown [Acta Cryst. (1991), A47, 655-685].                  #
#                                                                            #
# The current version of the core CIF dictionary is obtainable from          #
# ftp://ftp.iucr.org/pub/cif_core.dic.                                       #
#                                                                            #
# Software is freely available for graphical display of the structure(s)     #
# in this CIF. For information consult the CIF software page                 #
# http://www.iucr.org/resources/cif/software.                                #
#                                                                            #
# This file may be used for bona fide research purposes within the           #
# scientific community so long as proper attribution is given to the journal # 
# article from which it was obtained.                                        #
#                                                                            #
##############################################################################
data_global
_audit_creation_method     'WinGX routine CIF_UPDATE'
_audit_conform_dict_name     cif_core.dic
_audit_conform_dict_version     2.4
_journal_data_validation_number     ?
_journal_date_recd_electronic     2012-09-14
_journal_date_accepted     2012-09-27
_journal_name_full     'Acta Crystallographica, Section E'
_journal_year     2012
_journal_volume     68
_journal_issue     11
_journal_page_first     m1374
_journal_page_last     m1374
_journal_paper_category     QM
_journal_paper_doi     10.1107/S1600536812040779
_journal_coeditor_code     GG2102
_publ_contact_author_name     'Cyril Young'
_publ_contact_author_address
;
Department of Chemistry, University of Free State P.O. Box 339 Bloemfontein,
 9300, South Africa
;
_publ_contact_author_email     technetium3006@hotmail.com
_publ_contact_author_fax     '00(000)0000000'
_publ_contact_author_phone     '00(000)0000000'
_publ_section_title
;
\m-(2,2'-Bipyrimidine)-bis[dichloridopalladium(II)] dimethylformamide
monosolvate
;
loop_
    _publ_author_name
    _publ_author_footnote
    _publ_author_address
    'Young, Cyril' ?
;
Department of Chemistry, University of the Free State
PO Box 339, Bloemfontein,
9300, South Africa
;
    'Roodt, Andreas' .
;
Department of Chemistry, University of the Free State
PO Box 339, Bloemfontein,
9300, South Africa
;
    'Bezuidenhoudt, Barend C. B.' .
;
Department of Chemistry, University of the Free State
PO Box 339, Bloemfontein,
9300, South Africa
;
_publ_section_synopsis     .
data_I
_audit_creation_method     'WinGX routine CIF_UPDATE'
_chemical_name_systematic
;
\m-(2,2'-Bipyrimidine)-bis[dichloridopalladium(II)] dimethylformamide
monosolvate
;
_chemical_formula_moiety     'C8 H6 Cl4 N4 Pd2, C3 H7 N O'
_chemical_formula_sum     'C11 H13 Cl4 N5 O Pd2'
_chemical_formula_iupac     '[Pd2 Cl4 (C8 H6 N4)], C3 H7 N O'
_chemical_formula_weight     578.81
_symmetry_cell_setting     monoclinic
_symmetry_space_group_name_H-M     ' C 2/m'
_symmetry_space_group_name_Hall     '-C 2y'
loop_
    _symmetry_equiv_pos_as_xyz
    'x, y, z'
    '-x, y, -z'
    'x+1/2, y+1/2, z'
    '-x+1/2, y+1/2, -z'
    '-x, -y, -z'
    'x, -y, z'
    '-x+1/2, -y+1/2, -z'
    'x+1/2, -y+1/2, z'
_cell_length_a     10.7299(6)
_cell_length_b     14.2399(7)
_cell_length_c     5.9381(3)
_cell_angle_alpha     90
_cell_angle_beta     108.229(2)
_cell_angle_gamma     90
_cell_volume     861.76(8)
_cell_formula_units_Z     2
_cell_measurement_reflns_used     1958
_cell_measurement_theta_min     2.86
_cell_measurement_theta_max     27.81
_cell_measurement_temperature     100(2)
_exptl_crystal_description     'Cuboid'
_exptl_crystal_colour     'red'
_exptl_crystal_size_max     0.089
_exptl_crystal_size_mid     0.087
_exptl_crystal_size_min     0.076
_exptl_crystal_density_diffrn     2.231
_exptl_crystal_density_method     'not measured'
_exptl_crystal_F_000     550
_exptl_absorpt_coefficient_mu     2.714
_exptl_absorpt_correction_type     multi-scan
_exptl_absorpt_process_details     '(SADABS; Bruker, 2008)'
_exptl_absorpt_correction_T_min     0.785
_exptl_absorpt_correction_T_max     0.814
_exptl_special_details     ?
_diffrn_ambient_temperature     100(2)
_diffrn_radiation_type     'MoK\a'
_diffrn_radiation_wavelength     0.71073
_diffrn_radiation_source     'sealed tube'
_diffrn_radiation_monochromator     'graphite'
_diffrn_measurement_device_type     'Bruker APEXII diffractometer'
_diffrn_measurement_method     'phi and omega scans'
_diffrn_detector_area_resol_mean     ?
_diffrn_reflns_number     6102
_diffrn_reflns_av_R_equivalents     0.041
_diffrn_reflns_theta_min     3.61
_diffrn_reflns_theta_max     28.26
_diffrn_reflns_theta_full     28.26
_diffrn_measured_fraction_theta_max     0.997
_diffrn_measured_fraction_theta_full     0.997
_diffrn_reflns_limit_h_min     -12
_diffrn_reflns_limit_h_max     14
_diffrn_reflns_limit_k_min     -18
_diffrn_reflns_limit_k_max     18
_diffrn_reflns_limit_l_min     -7
_diffrn_reflns_limit_l_max     7
_diffrn_standards_number     0
_diffrn_standards_interval_count     0
_diffrn_standards_decay_%     0
_refine_special_details
;
Refinement of <i>F</i>^2^ against ALL reflections. The weighted <i>R</i>-factor
<i>wR</i> and goodness of fit <i>S</i> are based on <i>F</i>^2^, conventional
<i>R</i>-factors <i>R</i> are based on <i>F</i>, with <i>F</i> set to zero for
negative <i>F</i>^2^. The threshold expression of <i>F</i>^2^ >
2\s(<i>F</i>^2^) is used only for calculating <i>R</i>-factors(gt) <i>etc</i>.
and is not relevant to the choice of reflections for refinement.
<i>R</i>-factors based on <i>F</i>^2^ are statistically about twice as large
as those based on <i>F</i>, and <i>R</i>- factors based on ALL data will be
even larger.
;
_reflns_number_total     1108
_reflns_number_gt     975
_reflns_threshold_expression     I>2\s(I)
_refine_ls_structure_factor_coef     Fsqd
_refine_ls_matrix_type     full
_refine_ls_R_factor_all     0.0334
_refine_ls_R_factor_gt     0.0276
_refine_ls_wR_factor_ref     0.059
_refine_ls_goodness_of_fit_ref     1.11
_refine_ls_restrained_S_all     1.11
_refine_ls_number_reflns     1108
_refine_ls_number_parameters     68
_refine_ls_number_restraints     0
_refine_ls_hydrogen_treatment     constr
_refine_ls_weighting_scheme     calc
_refine_ls_weighting_details
              'w=1/[\s^2^(Fo^2^)+(0.0172P)^2^+2.5414P] where P=(Fo^2^+2Fc^2^)/3'
_atom_sites_solution_hydrogens     geom
_atom_sites_solution_primary     direct
_atom_sites_solution_secondary     difmap
_refine_ls_shift/su_max     0
_refine_ls_shift/su_mean     0
_refine_diff_density_max     0.749
_refine_diff_density_min     -0.786
_refine_ls_extinction_method     none
loop_
    _atom_type_symbol
    _atom_type_description
    _atom_type_scat_dispersion_real
    _atom_type_scat_dispersion_imag
    _atom_type_scat_source
    C C 0.0033 0.0016 'International Tables Vol C Tables 4.2.6.8 and 6.1.1.4'
    H H 0 0 'International Tables Vol C Tables 4.2.6.8 and 6.1.1.4'
    N N 0.0061 0.0033 'International Tables Vol C Tables 4.2.6.8 and 6.1.1.4'
    Cl Cl 0.1484 0.1585 'International Tables Vol C Tables 4.2.6.8 and 6.1.1.4'
    Pd Pd -0.9988 1.0072 'International Tables Vol C Tables 4.2.6.8 and 6.1.1.4'
    O O 0.0106 0.006 'International Tables Vol C Tables 4.2.6.8 and 6.1.1.4'
_computing_data_collection     'APEX2 (Bruker, 2008)'
_computing_cell_refinement     'SAINT-Plus (Bruker, 2008)'
_computing_data_reduction     'SAINT-Plus (Bruker, 2008)'
_computing_structure_solution     'SHELXS97 (Sheldrick, 2008)'
_computing_structure_refinement     'SHELXL97 (Sheldrick, 2008)'
_computing_molecular_graphics     'DIAMOND (Brandenburg & Putz, 2005)'
_computing_publication_material     'WinGX (Farrugia, 1999)'
loop_
    _atom_site_type_symbol
    _atom_site_label
    _atom_site_fract_x
    _atom_site_fract_y
    _atom_site_fract_z
    _atom_site_U_iso_or_equiv
    _atom_site_adp_type
    _atom_site_calc_flag
    _atom_site_refinement_flags
    _atom_site_occupancy
    _atom_site_disorder_assembly
    _atom_site_disorder_group
    C C11 0.5 0.4487(3) 0.5 0.0149(8) Uani d S 1 . .
    C C12 0.5694(3) 0.3120(2) 0.6987(6) 0.0270(8) Uani d . 1 . .
    H H12 0.6167 0.2793 0.8341 0.032 Uiso calc R 1 . .
    C C13 0.5 0.2637(3) 0.5 0.0370(13) Uani d S 1 . .
    H H13 0.5 0.1984 0.5 0.044 Uiso calc SR 1 . .
    N N1 0.5696(2) 0.40577(17) 0.6995(4) 0.0152(5) Uani d . 1 . .
    Cl Cl11 0.72957(8) 0.61422(6) 1.23998(14) 0.0303(2) Uani d . 1 . .
    Pd Pd01 0.65034(3) 0.5 0.96630(6) 0.01736(12) Uani d S 1 . .
    N N22 0.5 0 0 0.0288(14) Uani d S 1 . .
    O O22 0.5 0.1536(5) 0 0.052(2) Uani d SP 0.5 . .
    C C21 0.4476(8) 0.0853(5) -0.1298(13) 0.0356(18) Uani d P 0.5 . .
    C C22 0.4325(11) 0 -0.2451(19) 0.053(4) Uani d SP 0.5 . .
loop_
    _atom_site_aniso_label
    _atom_site_aniso_U_11
    _atom_site_aniso_U_22
    _atom_site_aniso_U_33
    _atom_site_aniso_U_12
    _atom_site_aniso_U_13
    _atom_site_aniso_U_23
    C11 0.013(2) 0.015(2) 0.018(2) 0 0.0063(17) 0
    C12 0.0231(18) 0.0158(15) 0.035(2) 0.0002(13) -0.0007(15) 0.0069(13)
    C13 0.034(3) 0.012(2) 0.051(3) 0 -0.008(3) 0
    N1 0.0112(12) 0.0180(12) 0.0155(13) 0.0008(10) 0.0027(10) 0.0040(10)
    Cl11 0.0220(4) 0.0488(5) 0.0189(4) -0.0109(4) 0.0045(3) -0.0137(4)
    Pd01 0.01263(19) 0.0256(2) 0.01300(18) 0 0.00278(13) 0
    N22 0.052(4) 0.016(3) 0.026(3) 0 0.025(3) 0
    O22 0.095(7) 0.019(4) 0.064(6) 0 0.058(6) 0
    C21 0.037(5) 0.038(4) 0.041(4) -0.001(3) 0.025(4) 0.002(4)
    C22 0.015(5) 0.123(12) 0.018(5) 0 0.003(4) 0
_geom_special_details
;
All s.u.'s (except the s.u. in the dihedral angle between two l.s. planes) are
estimated using the full covariance matrix. The cell s.u.'s are taken into
account individually in the estimation of s.u.'s in distances, angles and
torsion angles; correlations between s.u.'s in cell parameters are only used
when they are defined by crystal symmetry. An approximate (isotropic)
treatment of cell s.u.'s is used for estimating s.u.'s involving l.s. planes.
;
loop_
    _geom_bond_atom_site_label_1
    _geom_bond_atom_site_label_2
    _geom_bond_site_symmetry_2
    _geom_bond_distance
    _geom_bond_publ_flag
    C11 N1 2_656 1.335(3) ?
    C11 N1 . 1.335(3) ?
    C11 C11 5_666 1.462(8) ?
    C12 N1 . 1.336(4) ?
    C12 C13 . 1.368(4) ?
    C12 H12 . 0.93 ?
    C13 C12 2_656 1.368(4) ?
    C13 H13 . 0.93 ?
    N1 Pd01 . 2.050(2) ?
    Cl11 Pd01 . 2.2682(8) ?
    Pd01 N1 6_565 2.050(2) ?
    Pd01 Cl11 6_565 2.2682(8) ?
    N22 C22 . 1.408(11) ?
    N22 C22 5_655 1.408(11) ?
    N22 C21 2_655 1.454(8) ?
    N22 C21 6 1.454(8) ?
    N22 C21 . 1.454(8) ?
    N22 C21 5_655 1.454(8) ?
    O22 C21 . 1.258(9) ?
    O22 C21 2_655 1.258(9) ?
    C21 C22 . 1.379(9) ?
    C21 C21 2_655 1.598(16) ?
    C22 C21 6 1.379(9) ?
loop_
    _geom_angle_atom_site_label_1
    _geom_angle_atom_site_label_2
    _geom_angle_atom_site_label_3
    _geom_angle_site_symmetry_1
    _geom_angle_site_symmetry_3
    _geom_angle
    _geom_angle_publ_flag
    N1 C11 N1 2_656 . 125.5(4) ?
    N1 C11 C11 2_656 5_666 117.24(18) ?
    N1 C11 C11 . 5_666 117.24(18) ?
    N1 C12 C13 . . 120.4(3) ?
    N1 C12 H12 . . 119.8 ?
    C13 C12 H12 . . 119.8 ?
    C12 C13 C12 . 2_656 119.6(4) ?
    C12 C13 H13 . . 120.2 ?
    C12 C13 H13 2_656 . 120.2 ?
    C11 N1 C12 . . 117.1(3) ?
    C11 N1 Pd01 . . 111.7(2) ?
    C12 N1 Pd01 . . 131.1(2) ?
    N1 Pd01 N1 . 6_565 81.77(13) ?
    N1 Pd01 Cl11 . . 174.98(7) ?
    N1 Pd01 Cl11 6_565 . 93.29(7) ?
    N1 Pd01 Cl11 . 6_565 93.29(7) ?
    N1 Pd01 Cl11 6_565 6_565 174.98(7) ?
    Cl11 Pd01 Cl11 . 6_565 91.63(5) ?
    C22 N22 C22 . 5_655 180.0000(10) ?
    C22 N22 C21 . 2_655 122.4(3) ?
    C22 N22 C21 5_655 2_655 57.6(3) ?
    C22 N22 C21 . 6 57.6(3) ?
    C22 N22 C21 5_655 6 122.4(3) ?
    C21 N22 C21 2_655 6 180.0(3) ?
    C22 N22 C21 . . 57.6(3) ?
    C22 N22 C21 5_655 . 122.4(3) ?
    C21 N22 C21 2_655 . 66.7(6) ?
    C21 N22 C21 6 . 113.3(6) ?
    C22 N22 C21 . 5_655 122.4(3) ?
    C22 N22 C21 5_655 5_655 57.6(3) ?
    C21 N22 C21 2_655 5_655 113.3(6) ?
    C21 N22 C21 6 5_655 66.7(6) ?
    C21 N22 C21 . 5_655 180.0(6) ?
    C21 O22 C21 . 2_655 78.9(8) ?
    O22 C21 C22 . . 160.9(9) ?
    O22 C21 N22 . . 107.2(6) ?
    C22 C21 N22 . . 59.5(5) ?
    O22 C21 C21 . 2_655 50.6(4) ?
    C22 C21 C21 . 2_655 114.6(6) ?
    N22 C21 C21 . 2_655 56.7(3) ?
    C21 C22 C21 . 6 123.5(10) ?
    C21 C22 N22 . . 62.9(5) ?
    C21 C22 N22 6 . 62.9(5) ?
_iucr_refine_instructions_details
;
TITL 9Tcy1_0m in C2
CELL  0.71073  10.7299  14.2399   5.9381   90.000  108.229   90.000
ZERR     2.00   0.0006   0.0007   0.0003    0.000    0.002    0.000
LATT   7
SYMM  - X,   Y, - Z
SFAC  C    H    N    CL   PD   O
UNIT  22   12   10   8    4    2
MERG   2
OMIT    -4.00 180.00
OMIT     1   1   0
OMIT     0   2   0
EQIV $1 x,-y+2,+z
EQIV $2 -x+1/2,+y-1/2,-z+2
FMAP   2
PLAN   10
SIZE     0.08   0.09   0.09
ACTA
BOND   $H
L.S.  20
TEMP   100.00
WGHT    0.017200    2.541400
FVAR       0.09235
C11   1    0.500000    0.448673    0.500000    10.50000    0.01274    0.01480 =
         0.01806   10.00010    0.00630   10.00010
C12   1    0.569389    0.311984    0.698734    11.00000    0.02310    0.01584 =
         0.03515    0.00687   -0.00073    0.00016
AFIX  43
H12   2    0.616719    0.279335    0.834115    11.00000   -1.20000
AFIX   0
C13   1    0.500000    0.263669    0.500000    10.50000    0.03389    0.01157 =
         0.05075   10.00010   -0.00829   10.00010
AFIX  43
H13   2    0.500000    0.198359    0.500000    10.50000   -1.20000
AFIX   0
N1    3    0.569579    0.405775    0.699527    11.00000    0.01121    0.01802 =
         0.01552    0.00403    0.00274    0.00082
CL11  4    0.729569    0.614220    1.239980    11.00000    0.02198    0.04881 =
         0.01891   -0.01373    0.00454   -0.01092
PD01  5    0.650336    0.500000    0.966298    10.50000    0.01263    0.02559 =
         0.01300   10.00010    0.00278   10.00010
N22   3    0.500000    0.000000    0.000000    10.25000    0.05240    0.01620 =
         0.02632   10.00010    0.02455   10.00010
O22   6    0.500000    0.153581    0.000000    10.25000    0.09484    0.01869 =
         0.06437   10.00010    0.05798   10.00010
C21   1    0.447624    0.085333   -0.129759    10.50000    0.03670    0.03781 =
         0.04113    0.00186    0.02499   -0.00102
C22   1    0.432499    0.000000   -0.245134    10.25000    0.01542    0.12340 =
         0.01781   10.00010    0.00284   10.00010
HKLF    4
REM  9Tcy1_0m in C2
REM R1 =  0.0276 for    975 Fo > 4sig(Fo)  and  0.0334 for all   1108 data
REM     68 parameters refined using      0 restraints
END
WGHT      0.0172      2.5414
REM Highest difference peak  0.749,  deepest hole -0.786,  1-sigma level  0.124
Q1    1   0.3802  0.0831 -0.3020  11.00000  0.05    0.75
Q2    1   0.5309  0.5000  0.5279  10.50000  0.05    0.56
Q3    1   0.6534  0.5000  0.8527  10.50000  0.05    0.54
Q4    1   0.3787  0.0522 -0.2387  11.00000  0.05    0.52
Q5    1   0.5377  0.0000 -0.0336  10.50000  0.05    0.49
Q6    1   0.4792  0.1258 -0.1659  11.00000  0.05    0.48
Q7    1   0.5353  0.2764  0.6418  11.00000  0.05    0.48
Q8    1   0.7663  0.5000  1.0880  10.50000  0.05    0.48
Q9    1   0.7145  0.5000  1.2932  10.50000  0.05    0.47
Q10   1   0.4453  0.0000 -0.1338  10.50000  0.05    0.46
;
