# Supplementary material for: μ-(2,2′-Bipyrimidine)-bis­[dichlorido­palladium(II)] dimethyl­formamide monosolvate
Source: Acta Crystallogr Sect E Struct Rep Online. 2012 Oct 20;68(Pt 11):m1374. doi: 10.1107/S1600536812040779 (PMC3515126; doi:10.1107/S1600536812040779)
Supplement: Supplementary file 2 [file e-68-m1374-Isup2.hkl]

#
# h,k,l, Fc-squared, Fo-squared, sigma(Fo-squared) and status flag
#
data_I
_shelx_title ' 9Tcy1_0m in C2'
_shelx_refln_list_code          4
_shelx_F_calc_maximum      331.22
_exptl_crystal_F_000       550.00
_reflns_d_resolution_high  0.7507
 
loop_
 _symmetry_equiv_pos_as_xyz
 'x, y, z'
 '-x, y, -z'
 'x+1/2, y+1/2, z'
 '-x+1/2, y+1/2, -z'
 '-x, -y, -z'
 'x, -y, z'
 '-x+1/2, -y+1/2, -z'
 'x+1/2, -y+1/2, z'
 
_cell_length_a    10.7299
_cell_length_b    14.2399
_cell_length_c     5.9381
_cell_angle_alpha  90.000
_cell_angle_beta  108.229
_cell_angle_gamma  90.000
 
_shelx_F_squared_multiplier     1.000
 
loop_
 _refln_index_h
 _refln_index_k
 _refln_index_l
 _refln_F_squared_calc
 _refln_F_squared_meas
 _refln_F_squared_sigma
 _refln_observed_status
   2   0   0      398.56      264.11     16.64 o
   4   0   0        4.45        3.46      6.12 o
   6   0   0      754.35      846.32     59.44 o
   8   0   0     1306.00     1350.99    156.91 o
  10   0   0     6974.16     7447.51    270.32 o
  12   0   0     1270.87     1124.32    331.23 o
   3   1   0    30069.88    30290.81    224.96 o
   5   1   0      469.64      404.78     25.20 o
   7   1   0     2422.78     2299.41     80.29 o
   9   1   0      393.43      419.70     45.93 o
  11   1   0     3055.26     3099.17    171.56 o
  13   1   0     6287.97     6884.83    302.25 o
   2   2   0     3388.92     3053.18     39.70 o
   4   2   0     8432.12     8271.52     95.60 o
   6   2   0     6759.23     6815.27    164.27 o
   8   2   0      857.54      886.51     60.35 o
  10   2   0     5637.55     5788.03    183.84 o
  12   2   0      514.05      419.53     66.81 o
   1   3   0     2081.54     1996.66     26.09 o
   3   3   0    13727.00    13384.46    119.43 o
   5   3   0        9.09        3.05      6.07 o
   7   3   0    19111.32    18986.19    302.24 o
   9   3   0     3328.06     3315.91    121.56 o
  11   3   0      269.63      307.29     54.70 o
  13   3   0      877.35      854.51    247.40 o
   0   4   0     2328.19     2032.64     37.11 o
   2   4   0     1961.45     2144.08     35.20 o
   4   4   0    22464.95    22000.53    194.84 o
   6   4   0    21349.19    21809.35    248.11 o
   8   4   0      418.68      337.34     34.52 o
  10   4   0     2445.79     2221.73    149.10 o
  12   4   0      411.93      247.73     74.82 o
   1   5   0     4367.95     4523.61     47.11 o
   3   5   0    10262.67    10771.56    109.50 o
   5   5   0      913.48      978.20     41.08 o
   7   5   0    14623.76    14702.36    213.57 o
   9   5   0     5465.35     5464.67    172.55 o
  11   5   0       87.49       60.51     27.51 o
  13   5   0      430.44      315.23    116.04 o
   0   6   0     6272.82     5865.27     88.14 o
   2   6   0      476.21      464.69     19.34 o
   4   6   0    12470.04    11978.61    135.45 o
   6   6   0     9776.36    10169.26    167.63 o
   8   6   0      187.12      134.65     24.97 o
  10   6   0     2804.69     2965.83    146.11 o
  12   6   0       82.50       89.19     62.50 o
   1   7   0      726.92      588.25     22.78 o
   3   7   0    18689.81    19480.06    163.86 o
   5   7   0       99.78       56.41     12.52 o
   7   7   0     3803.12     4046.83    113.17 o
   9   7   0      910.13     1034.76     88.08 o
  11   7   0     2256.89     2157.70    265.10 o
   0   8   0    21031.21    20473.70    241.73 o
   2   8   0     7418.27     7544.14     93.72 o
   4   8   0     1140.16     1046.74     41.64 o
   6   8   0     2826.33     2983.13     75.58 o
   8   8   0     1728.48     1709.12    104.65 o
  10   8   0     3273.28     3654.03    211.65 o
  12   8   0      100.22      148.91    121.94 o
   1   9   0     4155.73     4337.66     72.83 o
   3   9   0    11176.50    11640.51    132.38 o
   5   9   0      347.81      314.47     29.05 o
   7   9   0     1129.24     1237.60     79.99 o
   9   9   0      187.74      181.23     41.78 o
  11   9   0     2656.40     2974.07    220.98 o
   0  10   0    18428.49    19192.22    266.81 o
   2  10   0     1965.26     1842.96     47.71 o
   4  10   0     2865.95     2843.18     63.60 o
   6  10   0      103.63       91.22     19.59 o
   8  10   0       41.54       55.37     24.27 o
  10  10   0     4906.68     4853.94    228.30 o
   1  11   0     2405.52     2363.29     57.22 o
   3  11   0     5646.79     5916.27     89.07 o
   5  11   0      737.05      601.52     51.90 o
   7  11   0     1171.76     1245.91    104.45 o
   9  11   0     2487.15     2319.64    156.69 o
  11  11   0      650.84      453.28    166.49 o
   0  12   0     4367.06     4513.23    117.48 o
   2  12   0      162.28      113.93     23.59 o
   4  12   0     4201.48     4241.77    120.15 o
   6  12   0     2550.38     2575.93    140.87 o
   8  12   0        7.36       -3.29     24.87 o
  10  12   0     2203.89     2271.99    286.67 o
   1  13   0      339.16      399.56     41.21 o
   3  13   0     2937.31     2966.43    143.95 o
   5  13   0      160.43       68.93     23.69 o
   7  13   0     4708.52     4948.51    199.73 o
   9  13   0     1399.27     1410.01    186.93 o
   0  14   0      850.58      833.18    111.51 o
   2  14   0        9.98       14.34     16.11 o
   4  14   0     3035.12     3050.47    145.55 o
   6  14   0     3506.27     3385.43    179.73 o
   8  14   0       84.13       27.81     55.62 o
   1  15   0      379.02      347.76     65.66 o
   3  15   0     2780.92     2812.67    151.42 o
   5  15   0        1.69        5.93     27.77 o
   7  15   0     1405.88     1353.37    147.80 o
   0  16   0     2782.11     2401.68    198.79 o
   2  16   0      377.66      364.14     63.78 o
   4  16   0      646.92      672.42     83.43 o
   6  16   0     1059.42     1177.36    138.91 o
   1  17   0      900.60      992.02    102.79 o
   3  17   0     1217.65     1125.05    114.70 o
   5  17   0      249.78      108.90     97.32 o
   0  18   0     1702.95     1624.85    267.91 o
   2  18   0      478.21      334.73    100.99 o
   4  18   0      138.14       67.65     78.75 o
 -14   0   1     2043.78     1811.50    327.13 o
 -12   0   1        1.79       -9.63     24.79 o
 -10   0   1      576.52      609.68     80.55 o
  -8   0   1      655.66      651.70     58.64 o
  -6   0   1    20619.22    19563.55    287.23 o
  -4   0   1    34484.20    35500.73    337.14 o
  -2   0   1    18035.40    16545.66    150.14 o
   0   0   1    20944.11    21781.89    237.29 o
   2   0   1      626.66      819.57     34.32 o
   4   0   1     2001.24     2006.66     66.01 o
   6   0   1     1076.76     1323.96    112.54 o
   8   0   1     5003.05     4618.28    195.74 o
  10   0   1    15287.23    15294.43    453.41 o
  12   0   1      228.84      287.53    145.98 o
 -13   1   1     2942.57     2931.27    252.04 o
 -11   1   1      503.07      504.10     65.82 o
  -9   1   1     1353.30     1569.68     77.26 o
  -7   1   1     2318.90     2347.09     62.77 o
  -5   1   1      643.56      556.14     26.48 o
  -3   1   1   109708.02   112636.35    614.49 o
  -1   1   1     3604.70     3351.56     35.33 o
   1   1   1       11.15       11.02      3.22 o
   3   1   1     1822.24     1473.10     39.95 o
   5   1   1     2006.78     2044.32     58.32 o
   7   1   1    13842.61    13517.17    241.88 o
   9   1   1     3188.51     2984.63    124.11 o
  11   1   1     3468.27     3745.77    197.13 o
 -12   2   1      533.34      473.53     82.05 o
 -10   2   1     5107.41     4892.41    159.74 o
  -8   2   1        1.49        7.24      7.65 o
  -6   2   1    13521.91    13322.57    152.63 o
  -4   2   1     4832.16     4649.11     55.20 o
  -2   2   1     1473.96     1330.13     24.99 o
   0   2   1    31817.69    31715.47    221.56 o
   2   2   1      387.82      431.54     19.21 o
   4   2   1    13244.28    13097.53    171.96 o
   6   2   1     3943.25     3978.11    104.69 o
   8   2   1     1994.56     1971.27     97.79 o
  10   2   1     4421.96     4739.83    174.11 o
  12   2   1      171.05      147.06     52.53 o
 -13   3   1     2629.84     2505.76    195.81 o
 -11   3   1     1020.57      827.87     87.42 o
  -9   3   1     6825.08     6965.90    180.47 o
  -7   3   1     9177.04     9230.49    158.42 o
  -5   3   1        0.14       -7.33      3.66 o
  -3   3   1     4755.87     4587.46     57.03 o
  -1   3   1      537.46      494.89     13.05 o
   1   3   1    24581.97    25464.05    182.98 o
   3   3   1    32274.11    32470.16    260.22 o
   5   3   1      277.91      279.54     25.50 o
   7   3   1     4446.62     4298.35    125.68 o
   9   3   1      658.56      666.63     81.20 o
  11   3   1     1381.81     1402.56    127.44 o
 -12   4   1     2462.64     2557.37    188.80 o
 -10   4   1    13356.88    14134.06    296.63 o
  -8   4   1     1149.45     1140.25     55.46 o
  -6   4   1     2987.23     2843.77     69.08 o
  -4   4   1     2162.80     2049.33     33.89 o
  -2   4   1     7670.02     7890.43     71.85 o
   0   4   1    15143.25    14713.81    131.29 o
   2   4   1      300.01      358.57     19.29 o
   4   4   1    30118.32    30481.33    283.79 o
   6   4   1     7656.59     7602.45    180.25 o
   8   4   1        4.48       26.37     12.04 o
  10   4   1      625.19      622.75     69.71 o
  12   4   1      171.99      121.52     57.57 o
 -13   5   1     2049.19     1903.56    234.65 o
 -11   5   1      494.86      301.47     58.67 o
  -9   5   1     6903.77     7079.32    191.28 o
  -7   5   1    10925.66    10976.60    157.40 o
  -5   5   1      655.47      680.54     29.24 o
  -3   5   1     3527.11     3341.48     49.64 o
  -1   5   1      486.53      467.72     15.07 o
   1   5   1    28239.80    28179.16    194.47 o
   3   5   1    30323.56    30883.88    255.28 o
   5   5   1       39.06       26.66      9.46 o
   7   5   1     2174.03     2316.46    101.43 o
   9   5   1      347.76      239.95     40.02 o
  11   5   1     2070.26     2386.79    169.52 o
 -12   6   1     1630.96     1481.31    150.91 o
 -10   6   1     5034.21     5001.19    190.38 o
  -8   6   1      609.32      549.40     49.38 o
  -6   6   1     8334.38     8530.95    126.71 o
  -4   6   1     1316.65     1299.75     38.50 o
  -2   6   1     1211.91     1208.49     25.83 o
   0   6   1    22210.20    23149.89    174.13 o
   2   6   1       42.17       25.18      8.38 o
   4   6   1     8142.91     8270.42    128.55 o
   6   6   1     6246.95     6593.76    137.63 o
   8   6   1     1321.72     1360.34     98.19 o
  10   6   1     1260.71     1291.94    122.38 o
  12   6   1       32.04       57.45    107.87 o
 -13   7   1     1669.13     1491.19    214.26 o
 -11   7   1      578.49      450.59     75.11 o
  -9   7   1     3371.18     3391.26    145.90 o
  -7   7   1     3708.06     3788.07     86.03 o
  -5   7   1     1928.16     2033.48     45.53 o
  -3   7   1    10103.16     9381.80    114.39 o
  -1   7   1     7283.10     7659.45     83.30 o
   1   7   1     3886.91     3693.02     56.41 o
   3   7   1     8195.38     8473.54    124.31 o
   5   7   1     1389.32     1271.50     66.38 o
   7   7   1     5000.01     5100.15    144.59 o
   9   7   1      327.54      478.02     67.57 o
  11   7   1     1146.95     1211.80    146.27 o
 -12   8   1       26.47       46.16     73.73 o
 -10   8   1     1311.71     1365.69    114.38 o
  -8   8   1      476.86      488.63     53.38 o
  -6   8   1    11844.56    11808.80    167.94 o
  -4   8   1     3918.88     3831.95     76.85 o
  -2   8   1      420.46      345.58     21.98 o
   0   8   1    13957.33    14744.95    126.79 o
   2   8   1      957.30      925.73     37.77 o
   4   8   1     4063.14     4266.44     85.38 o
   6   8   1      386.07      279.10     28.14 o
   8   8   1     3944.11     4136.87    159.66 o
  10   8   1     4313.27     4301.96    321.15 o
 -11   9   1      376.63      299.68    109.63 o
  -9   9   1      627.62      584.59     62.49 o
  -7   9   1     1588.07     1556.73    113.26 o
  -5   9   1     2514.82     2479.10     65.52 o
  -3   9   1    19773.41    19447.67    201.05 o
  -1   9   1     6797.23     7004.85     95.47 o
   1   9   1      625.11      610.81     26.53 o
   3   9   1      728.38      737.85     37.87 o
   5   9   1     1552.76     1601.27     62.28 o
   7   9   1     7628.67     7987.70    218.81 o
   9   9   1     1128.72      898.50    101.71 o
  11   9   1     1008.70      695.74    139.85 o
 -10  10   1      351.17      261.26     55.96 o
  -8  10   1       97.37       89.62     22.25 o
  -6  10   1     6729.86     6861.22    158.92 o
  -4  10   1     4661.15     4640.78     93.28 o
  -2  10   1     2235.58     2426.63     63.33 o
   0  10   1     7589.72     7880.90     97.50 o
   2  10   1      102.52       95.38     13.01 o
   4  10   1      906.17     1015.47     46.62 o
   6  10   1     2841.25     2842.08    132.98 o
   8  10   1     2061.61     1922.77    141.89 o
  10  10   1     3789.89     3489.32    281.85 o
 -11  11   1        7.09       26.97     85.59 o
  -9  11   1      181.10       89.08     30.90 o
  -7  11   1     3442.14     3331.14    151.63 o
  -5  11   1       41.37       41.54     13.13 o
  -3  11   1     8634.13     8876.89    143.69 o
  -1  11   1      262.60      219.56     21.71 o
   1  11   1     4514.82     4711.60     78.93 o
   3  11   1      903.79      859.08     50.52 o
   5  11   1      211.60      109.32     32.47 o
   7  11   1     5882.08     5610.04    211.18 o
   9  11   1      756.13      827.99    104.51 o
 -10  12   1     2364.35     2554.58    166.20 o
  -8  12   1      665.53      682.10     79.54 o
  -6  12   1     1979.40     1952.24    116.01 o
  -4  12   1      840.85      716.66     59.38 o
  -2  12   1     1153.11     1220.60     52.28 o
   0  12   1     5170.54     5179.70     91.68 o
   2  12   1      195.79      151.58     22.46 o
   4  12   1     3556.50     3522.32    123.23 o
   6  12   1     3487.85     3643.59    191.89 o
   8  12   1       59.44       60.32     35.45 o
  -9  13   1     2135.65     2376.08    156.95 o
  -7  13   1     2506.08     2574.58    143.14 o
  -5  13   1      156.56      217.44     35.78 o
  -3  13   1     1516.24     1687.96     94.86 o
  -1  13   1       76.13       33.45     16.32 o
   1  13   1     3843.63     4037.71    122.38 o
   3  13   1     7271.38     7346.06    179.71 o
   5  13   1       11.78       33.78     18.37 o
   7  13   1      909.13      953.09    105.97 o
   9  13   1      132.31       80.26     83.64 o
  -8  14   1      157.17      140.74     47.32 o
  -6  14   1     1820.96     1911.90    152.31 o
  -4  14   1      116.74      140.72     28.78 o
  -2  14   1      162.48      147.90     29.75 o
   0  14   1     4342.90     4416.20    158.81 o
   2  14   1        0.62      -10.96     11.99 o
   4  14   1     3259.17     3437.13    167.75 o
   6  14   1     1301.03     1335.10    124.03 o
   8  14   1      149.11      211.87    100.53 o
  -7  15   1     1592.31     1866.77    136.00 o
  -5  15   1      104.20       52.34     23.44 o
  -3  15   1     1297.73     1472.63    106.21 o
  -1  15   1      455.49      461.16     59.71 o
   1  15   1     1861.62     1800.18    105.00 o
   3  15   1     2222.61     2188.00    138.26 o
   5  15   1       14.75       -1.41     28.44 o
   7  15   1      996.49     1103.74    182.80 o
  -6  16   1     1479.39     1567.01    210.99 o
  -4  16   1     1176.98     1123.10    101.68 o
  -2  16   1      585.89      679.64     78.20 o
   0  16   1     1671.58     1783.43    143.00 o
   2  16   1      169.11      112.02     37.78 o
   4  16   1      998.18     1086.05    126.34 o
   6  16   1      243.60      167.73     94.12 o
  -5  17   1      180.82      158.34     61.52 o
  -3  17   1     2550.98     2562.57    150.40 o
  -1  17   1      644.45      575.09     77.49 o
   1  17   1       90.96       64.47     42.65 o
   3  17   1     1040.75     1185.29    137.31 o
   5  17   1      654.52      914.57    165.32 o
  -4  18   1      476.83      425.60     85.13 o
  -2  18   1      119.50       80.24     54.68 o
   0  18   1     1167.31      859.49    116.36 o
   2  18   1      125.15       15.26     67.97 o
 -14   0   2      132.20      225.12    124.28 o
 -12   0   2      740.44      748.05    170.01 o
 -10   0   2     1995.67     2006.55    170.64 o
  -8   0   2       12.65       16.83     11.15 o
  -6   0   2    60919.77    62142.26    694.17 o
  -4   0   2     2330.45     2005.70     44.31 o
  -2   0   2     2098.82     2219.68     40.02 o
   0   0   2      497.91      257.27     24.44 o
   2   0   2     4808.84     5021.28    129.60 o
   4   0   2    25623.19    24108.79    388.70 o
   6   0   2    11487.97    10936.59    301.48 o
   8   0   2     4514.95     4338.86    264.63 o
  10   0   2      649.57      578.02     86.03 o
 -13   1   2      894.70      796.37    130.48 o
 -11   1   2       97.03       44.42     22.43 o
  -9   1   2    10192.26    10484.17    217.18 o
  -7   1   2    13551.03    14161.15    167.38 o
  -5   1   2     1638.36     1601.37     34.89 o
  -3   1   2    13515.21    13104.51    114.39 o
  -1   1   2       89.33      115.20      9.59 o
   1   1   2     5912.70     5741.09     75.13 o
   3   1   2     5868.48     5992.51     95.67 o
   5   1   2     4301.59     4228.48    117.54 o
   7   1   2    16190.70    16217.83    286.88 o
   9   1   2      734.87      733.18     68.63 o
  11   1   2      327.96      373.24    123.32 o
 -14   2   2      547.70      326.75    107.01 o
 -12   2   2     1645.83     1627.71    165.47 o
 -10   2   2     3411.10     3617.86    146.95 o
  -8   2   2       85.87       48.32     10.53 o
  -6   2   2    14819.71    15044.88    162.31 o
  -4   2   2     4568.33     4382.10     52.32 o
  -2   2   2     6054.78     6256.01     70.02 o
   0   2   2    13721.37    13050.04    108.65 o
   2   2   2      450.48      454.56     26.86 o
   4   2   2    13557.30    13132.35    200.03 o
   6   2   2     2950.39     2978.25    104.65 o
   8   2   2     2029.79     1895.29    105.30 o
  10   2   2     2623.13     2631.39    171.44 o
 -13   3   2     5777.70     6108.14    487.76 o
 -11   3   2      512.80      438.18     71.17 o
  -9   3   2     2420.84     2301.19     93.42 o
  -7   3   2     1288.69     1245.47     44.84 o
  -5   3   2     2486.25     2316.05     49.67 o
  -3   3   2    20256.39    20176.85    176.86 o
  -1   3   2     3023.98     3553.23     54.61 o
   1   3   2    27569.60    28549.99    213.95 o
   3   3   2     7535.06     7494.70    110.79 o
   5   3   2      182.24      101.06     19.34 o
   7   3   2     2092.18     2374.20    105.67 o
   9   3   2       26.59       15.32     16.96 o
  11   3   2     4123.79     4088.75    297.30 o
 -12   4   2     2886.64     2741.81    186.16 o
 -10   4   2     4756.67     4742.56    174.47 o
  -8   4   2      332.40      302.86     26.65 o
  -6   4   2     2467.41     2635.30     82.80 o
  -4   4   2        0.74        6.00      2.87 o
  -2   4   2    24830.57    25050.35    262.24 o
   0   4   2    49288.95    49945.10    355.12 o
   2   4   2      313.28      204.23     16.82 o
   4   4   2     1103.09     1017.05     51.95 o
   6   4   2      510.75      460.38     56.60 o
   8   4   2     3673.90     3797.80    152.85 o
  10   4   2     3204.37     3245.14    192.44 o
 -13   5   2     5439.69     5428.70    258.47 o
 -11   5   2     1390.95     1288.90    126.14 o
  -9   5   2     1472.36     1408.55     86.56 o
  -7   5   2      816.10      821.47     44.81 o
  -5   5   2     4342.71     4437.81     71.18 o
  -3   5   2    18371.38    18719.18    200.78 o
  -1   5   2      845.10      872.55     34.47 o
   1   5   2    14294.94    14424.47    179.16 o
   3   5   2    10542.78    10087.89    144.39 o
   5   5   2      173.82      153.23     22.88 o
   7   5   2     1284.31     1473.37     90.08 o
   9   5   2       87.96       42.98     24.91 o
  11   5   2     4413.13     4461.27    297.38 o
 -12   6   2     2085.35     2328.76    180.20 o
 -10   6   2     4170.07     4165.14    303.78 o
  -8   6   2        5.15       12.10      8.82 o
  -6   6   2     3831.57     3709.55     77.37 o
  -4   6   2     1754.77     1863.30     46.01 o
  -2   6   2    11005.14    11279.25    145.77 o
   0   6   2    18643.90    19052.99    169.64 o
   2   6   2       12.22       -0.52      5.08 o
   4   6   2     3958.33     4146.70    101.74 o
   6   6   2      516.79      551.91     52.82 o
   8   6   2     2508.41     2770.27    160.54 o
  10   6   2     4018.91     4196.59    246.14 o
 -13   7   2     1615.15     2165.44    339.44 o
 -11   7   2        6.57       25.73     50.56 o
  -9   7   2     6308.87     6438.86    205.72 o
  -7   7   2     2219.20     2242.45     81.38 o
  -5   7   2        7.70        9.20      5.35 o
  -3   7   2    14171.47    14405.67    153.67 o
  -1   7   2      349.75      300.51     16.24 o
   1   7   2     5735.38     5841.62    135.91 o
   3   7   2     3748.05     3602.90     78.36 o
   5   7   2     3811.76     3683.44    108.24 o
   7   7   2     3892.24     3859.19    139.48 o
   9   7   2     1492.36     1422.64    128.31 o
  11   7   2     1623.28     1576.38    204.66 o
 -12   8   2     1294.34     1229.88    179.34 o
 -10   8   2     1812.93     1755.84    125.98 o
  -8   8   2      912.80      927.90     70.22 o
  -6   8   2     9426.22     9057.79    132.23 o
  -4   8   2     8064.67     8638.67    102.11 o
  -2   8   2      322.93      262.15     14.32 o
   0   8   2     3315.40     3425.93     67.90 o
   2   8   2     3987.66     3770.08     76.49 o
   4   8   2     9222.19     9456.96    154.84 o
   6   8   2     2505.37     2480.96    113.54 o
   8   8   2      691.91      798.51     83.13 o
  10   8   2     2541.10     2792.11    281.98 o
 -11   9   2       45.05       34.81     29.05 o
  -9   9   2     6448.27     6725.23    188.20 o
  -7   9   2     5232.26     5230.12    183.53 o
  -5   9   2      212.54      210.98     18.49 o
  -3   9   2     5518.32     5573.82     73.01 o
  -1   9   2      142.56      134.30     13.17 o
   1   9   2     3343.87     3392.10     84.65 o
   3   9   2     2033.37     1994.63     65.66 o
   5   9   2     3061.57     3027.16    134.97 o
   7   9   2     6750.74     6480.09    206.79 o
   9   9   2     1175.34     1071.04    189.04 o
 -12  10   2       79.61       10.12     72.90 o
 -10  10   2     2200.20     2283.40    154.91 o
  -8  10   2      278.52      224.14     36.72 o
  -6  10   2     9557.19     9599.78    166.82 o
  -4  10   2     2345.85     2352.28     56.10 o
  -2  10   2     1561.30     1628.83     42.53 o
   0  10   2      263.97      212.04     21.30 o
   2  10   2        2.00       -0.21      8.00 o
   4  10   2    11455.15    11731.29    262.41 o
   6  10   2     2119.60     2281.77    164.39 o
   8  10   2      833.81      775.42     88.01 o
 -11  11   2      528.91      322.20     78.11 o
  -9  11   2     2300.44     2369.99    129.49 o
  -7  11   2     1902.51     1881.56     89.00 o
  -5  11   2     1097.13     1142.34     51.25 o
  -3  11   2     5640.50     5633.84     92.06 o
  -1  11   2      184.17      151.25     15.72 o
   1  11   2     1166.83     1198.39     62.58 o
   3  11   2     6607.13     6598.27    184.92 o
   5  11   2      574.71      467.65     58.53 o
   7  11   2     2582.94     2890.10    173.64 o
   9  11   2        0.32       30.23     73.29 o
 -10  12   2     1846.97     2026.56    185.05 o
  -8  12   2       67.70       33.62     36.55 o
  -6  12   2     2971.90     2954.74    119.47 o
  -4  12   2        1.17        2.98      8.37 o
  -2  12   2     3662.20     3709.04     77.58 o
   0  12   2     5592.42     5617.47    127.67 o
   2  12   2      312.84      200.66     39.48 o
   4  12   2     2213.94     2344.03    123.72 o
   6  12   2      534.35      394.74     58.83 o
   8  12   2     1172.97     1049.25    239.19 o
  -9  13   2      684.60      757.12     86.43 o
  -7  13   2      139.68      138.34     28.37 o
  -5  13   2      462.11      525.87     51.00 o
  -3  13   2     5326.74     5293.91    146.19 o
  -1  13   2       90.23       60.59     16.73 o
   1  13   2     3819.78     3816.34    120.89 o
   3  13   2     2166.57     2265.46    106.69 o
   5  13   2        5.35      -18.65     22.57 o
   7  13   2      527.26      494.79    119.36 o
  -8  14   2        1.08       -2.85     25.74 o
  -6  14   2      724.43      755.54     74.50 o
  -4  14   2      174.66      110.72     27.62 o
  -2  14   2     2525.16     2678.19    137.79 o
   0  14   2     5681.58     5556.97    148.32 o
   2  14   2        5.20      -11.16     14.08 o
   4  14   2      688.61      701.04     99.17 o
   6  14   2       23.50       26.76     50.18 o
  -7  15   2      430.17      401.04     52.20 o
  -5  15   2      144.68      183.69     32.68 o
  -3  15   2     2868.15     2732.72    114.94 o
  -1  15   2      103.38       37.14     22.46 o
   1  15   2     1294.97     1346.47    101.61 o
   3  15   2     1021.44      880.86     81.91 o
   5  15   2      531.97      589.22    102.00 o
  -6  16   2     1687.72     1748.24    183.93 o
  -4  16   2      670.52      616.10     73.62 o
  -2  16   2      360.11      427.31     56.28 o
   0  16   2     1191.04     1259.84     88.31 o
   2  16   2      181.74      108.23     36.59 o
   4  16   2     1246.55     1126.29    180.90 o
  -5  17   2      154.46       77.97     69.64 o
  -3  17   2      802.66      987.83     91.77 o
  -1  17   2      268.14      267.26     54.98 o
   1  17   2     1335.78     1498.23    115.00 o
   3  17   2      134.52       78.58     74.60 o
  -2  18   2       68.45       96.09     74.37 o
   0  18   2      945.25     1033.76    117.39 o
 -14   0   3       32.54       98.49    106.70 o
 -12   0   3     5750.64     5575.21    408.03 o
 -10   0   3    11577.68    11632.92    392.92 o
  -8   0   3      212.62       94.25     31.58 o
  -6   0   3     3290.64     3296.26     74.97 o
  -4   0   3       14.82        5.58      5.53 o
  -2   0   3     5356.91     5337.25     79.57 o
   0   0   3    10511.59    11074.19    165.54 o
   2   0   3     2898.67     2818.81    142.50 o
   4   0   3    25280.92    24913.12    646.65 o
   6   0   3     1015.58     1055.54    105.87 o
   8   0   3        3.23       19.65     41.62 o
  10   0   3      338.51      346.16    102.76 o
 -13   1   3     2031.90     2357.67    215.56 o
 -11   1   3       32.25        7.75     23.17 o
  -9   1   3    15707.54    15473.68    257.58 o
  -7   1   3     2601.70     2417.92     51.56 o
  -5   1   3        7.98        2.18      4.04 o
  -3   1   3     2880.91     2774.57     46.71 o
  -1   1   3     1931.86     1948.83     36.27 o
   1   1   3    25640.98    24440.13    223.37 o
   3   1   3    13887.12    14014.81    205.46 o
   5   1   3     2518.13     2537.94    100.42 o
   7   1   3     1158.55     1342.30     90.78 o
   9   1   3        1.02      -28.83     23.59 o
 -14   2   3       69.11       71.26     74.75 o
 -12   2   3     2743.91     2799.23    214.17 o
 -10   2   3     3240.34     3416.23    163.75 o
  -8   2   3      322.17      290.12     26.92 o
  -6   2   3     9867.54     9811.23    120.95 o
  -4   2   3      968.34      969.00     29.17 o
  -2   2   3    10677.72    10847.84    112.72 o
   0   2   3     9308.52     9536.03    109.18 o
   2   2   3     1383.09     1469.01     54.20 o
   4   2   3     8038.21     8168.43    173.84 o
   6   2   3     1062.27     1103.63     81.84 o
   8   2   3     2623.82     2632.71    144.89 o
  10   2   3     1661.11     1665.02    183.73 o
 -13   3   3     1839.36     2191.55    256.78 o
 -11   3   3       19.37        7.44     21.00 o
  -9   3   3     2994.66     2986.23    103.81 o
  -7   3   3     1443.97     1350.82     51.67 o
  -5   3   3     8598.56     8636.92     98.30 o
  -3   3   3    25996.69    26469.09    218.71 o
  -1   3   3      244.32      165.20     16.97 o
   1   3   3     3159.87     2861.80     59.55 o
   3   3   3     1235.52     1394.70     70.27 o
   5   3   3     3279.12     3346.49    104.80 o
   7   3   3     6247.44     6399.17    209.79 o
   9   3   3        0.10      -22.80     30.68 o
 -12   4   3      392.01      530.34     97.89 o
 -10   4   3      329.52      316.80     57.36 o
  -8   4   3     3078.57     2946.38     86.96 o
  -6   4   3    13747.54    13830.14    137.62 o
  -4   4   3     4646.42     4700.24     75.94 o
  -2   4   3    13248.72    13878.31    157.97 o
   0   4   3     6500.72     6353.21    113.38 o
   2   4   3        7.22        5.12      6.66 o
   4   4   3     2170.47     2054.34     90.47 o
   6   4   3       18.90        0.05     13.36 o
   8   4   3     6467.62     6378.66    212.50 o
  10   4   3     5513.16     5925.17    373.72 o
 -13   5   3     2001.30     1884.40    358.78 o
 -11   5   3       70.18       48.87     24.75 o
  -9   5   3     1969.51     2072.12    111.11 o
  -7   5   3      444.21      359.24     26.08 o
  -5   5   3    10418.11    10154.64    106.21 o
  -3   5   3    25595.01    26635.96    362.83 o
  -1   5   3     1349.77     1235.49     29.86 o
   1   5   3      774.53      787.02     44.74 o
   3   5   3      433.20      471.95     35.72 o
   5   5   3     6000.57     6347.62    169.05 o
   7   5   3     6374.92     6191.95    199.99 o
   9   5   3       86.81       77.60     52.56 o
 -12   6   3     1565.92     1756.62    155.09 o
 -10   6   3      816.74      813.14     93.19 o
  -8   6   3      535.48      576.41     56.46 o
  -6   6   3    11254.05    11398.25    145.25 o
  -4   6   3      865.95      808.91     60.74 o
  -2   6   3     4331.14     4170.67    197.58 o
   0   6   3     8386.14     8469.21    114.57 o
   2   6   3     2083.09     2069.41     59.46 o
   4   6   3     2987.69     3007.79    111.80 o
   6   6   3      779.66      730.80     67.77 o
   8   6   3     3880.84     4169.73    346.25 o
  10   6   3     2197.86     1964.89    359.96 o
 -13   7   3     1819.93     1952.24    207.66 o
 -11   7   3       50.80       20.67     29.67 o
  -9   7   3     2968.42     2931.02    135.98 o
  -7   7   3     4126.46     4242.23     74.35 o
  -5   7   3     1597.82     1721.23     50.46 o
  -3   7   3     6680.68     6847.80    175.83 o
  -1   7   3     1086.33     1018.04     38.57 o
   1   7   3     7211.20     7471.14    138.30 o
   3   7   3     2810.61     3143.25     80.26 o
   5   7   3      899.23     1086.93     80.91 o
   7   7   3     4984.22     4875.62    210.66 o
   9   7   3        0.36       21.91     35.21 o
 -12   8   3     3852.57     4109.62    309.52 o
 -10   8   3     3158.91     3162.30    231.29 o
  -8   8   3      115.25       47.44     17.29 o
  -6   8   3     4083.28     3945.06     86.78 o
  -4   8   3      196.55      151.68     32.24 o
  -2   8   3     5592.68     5701.53    105.28 o
   0   8   3     3028.54     2928.51     79.53 o
   2   8   3     2654.45     2723.70     81.95 o
   4   8   3     6719.70     6785.43    176.27 o
   6   8   3     3183.41     3132.31    141.05 o
   8   8   3      551.19      492.68     88.27 o
 -11   9   3       96.63      111.71     34.69 o
  -9   9   3     5200.32     5326.55    162.91 o
  -7   9   3     3551.29     3733.88    131.01 o
  -5   9   3      184.38      163.18     29.48 o
  -3   9   3      794.44      765.36     33.33 o
  -1   9   3     1186.96     1223.91     55.54 o
   1   9   3    12915.78    13139.31    188.78 o
   3   9   3     5113.75     4977.22    177.32 o
   5   9   3      244.92      151.67     59.78 o
   7   9   3     1157.92     1285.66    111.62 o
   9   9   3       31.10      111.66     51.78 o
 -12  10   3     2464.15     2575.15    174.97 o
 -10  10   3     2804.65     2767.05    125.91 o
  -8  10   3      157.74      132.46     22.98 o
  -6  10   3     2887.73     2853.28    100.23 o
  -4  10   3       18.12        5.58      6.23 o
  -2  10   3     1428.65     1388.00     58.42 o
   0  10   3     6745.65     6685.25    118.12 o
   2  10   3     1139.16     1106.37     72.78 o
   4  10   3     5037.82     4870.46    152.03 o
   6  10   3      361.07      361.92     55.41 o
   8  10   3      614.43      635.94    109.74 o
 -11  11   3        0.12       -7.45     54.60 o
  -9  11   3     3565.76     3363.40    235.90 o
  -7  11   3      439.39      301.44     45.13 o
  -5  11   3     1839.36     1929.80     76.28 o
  -3  11   3     1668.55     1695.50     68.65 o
  -1  11   3      909.86      790.23     53.10 o
   1  11   3     6531.45     6320.49    155.88 o
   3  11   3     1402.59     1385.45     95.27 o
   5  11   3     1154.45     1125.21    110.53 o
   7  11   3      834.52      718.37    119.37 o
 -10  12   3      440.74      608.92    117.99 o
  -8  12   3      592.29      635.35     73.90 o
  -6  12   3     4748.67     4674.00    155.20 o
  -4  12   3       89.47       21.77     17.12 o
  -2  12   3     1440.81     1550.58     72.08 o
   0  12   3     4126.08     4385.44    123.01 o
   2  12   3       28.60       17.53     15.18 o
   4  12   3     1502.43     1605.21    111.05 o
   6  12   3       22.43        8.40     31.55 o
  -9  13   3      991.73     1074.14    146.05 o
  -7  13   3       94.89       46.20     25.23 o
  -5  13   3     1964.24     2056.07    119.39 o
  -3  13   3     6966.88     6934.17    174.05 o
  -1  13   3      142.79      100.38     16.55 o
   1  13   3      369.06      314.65     56.59 o
   3  13   3      161.20      119.08     29.68 o
   5  13   3     1386.18     1220.55    109.53 o
  -8  14   3      114.67       84.26     55.31 o
  -6  14   3     3744.45     3375.41    164.18 o
  -4  14   3      323.16      256.19     43.63 o
  -2  14   3     1566.27     1647.02     91.88 o
   0  14   3     1291.38     1158.26     66.27 o
   2  14   3      215.52      206.82     34.03 o
   4  14   3      704.12      591.62     94.77 o
  -7  15   3      532.74      453.21    101.29 o
  -5  15   3      802.52      910.36     91.82 o
  -3  15   3     2154.71     2034.01    132.59 o
  -1  15   3        1.73      -14.10     16.89 o
   1  15   3     1215.64     1185.72     89.88 o
   3  15   3      185.60      113.65     51.15 o
  -6  16   3      924.55      892.25    112.97 o
  -4  16   3      208.31      265.30     52.66 o
  -2  16   3     1070.30     1158.62    109.15 o
   0  16   3      585.50      447.92    113.22 o
   2  16   3      343.94      327.08     57.03 o
  -3  17   3      895.06      982.55    171.18 o
  -1  17   3      501.57      572.63     83.37 o
   1  17   3     1088.33     1144.00    127.62 o
 -12   0   4     7343.21     6118.07    425.62 o
 -10   0   4     1093.40     1146.70    181.74 o
  -8   0   4       69.94       31.30     13.61 o
  -6   0   4     1640.45     1698.70     68.80 o
  -4   0   4     1440.17     1423.35     60.70 o
  -2   0   4    22751.56    22449.96    300.23 o
   0   0   4    22141.23    22680.91    324.06 o
   2   0   4     1512.89     1393.62    111.54 o
   4   0   4      112.08       93.62     30.54 o
   6   0   4        1.84       31.78     35.53 o
   8   0   4     3386.69     3854.94    304.82 o
 -13   1   4     4674.74     4854.13    289.75 o
 -11   1   4        2.13      -21.10     22.39 o
  -9   1   4     1873.28     1918.80    122.84 o
  -7   1   4       21.24       18.27      6.41 o
  -5   1   4     5136.24     5408.56     87.00 o
  -3   1   4    11466.57    11520.05    135.56 o
  -1   1   4      714.35      711.44     37.89 o
   1   1   4    15032.83    15263.51    213.49 o
   3   1   4     1333.44     1267.05     75.87 o
   5   1   4      338.02      321.94     53.79 o
   7   1   4     1013.41      886.66    102.96 o
   9   1   4      628.53      606.27    121.19 o
 -12   2   4     3420.66     2779.10    212.67 o
 -10   2   4     1631.83     1479.87    142.25 o
  -8   2   4     1061.24     1000.73     68.42 o
  -6   2   4     6943.97     7001.41     99.90 o
  -4   2   4        0.59        2.07      5.20 o
  -2   2   4     9233.03     9005.10    124.14 o
   0   2   4     5824.43     5988.94     93.53 o
   2   2   4     1530.13     1427.55     57.74 o
   4   2   4     4805.44     4843.52    157.65 o
   6   2   4        0.32       -3.92     20.94 o
   8   2   4     3043.76     3066.49    194.23 o
 -13   3   4      629.22      749.50    137.21 o
 -11   3   4      640.41      597.33     97.75 o
  -9   3   4     7433.22     7166.42    233.72 o
  -7   3   4     3138.44     3031.77     59.30 o
  -5   3   4     5872.61     5954.75     97.33 o
  -3   3   4     4387.54     4409.17     71.42 o
  -1   3   4      133.72       84.81     13.68 o
   1   3   4     4333.98     4353.35     87.42 o
   3   3   4      654.19      614.99     62.57 o
   5   3   4     5941.02     6168.15    211.90 o
   7   3   4     5572.50     5525.21    228.64 o
   9   3   4       14.41        7.03    111.39 o
 -12   4   4     1467.02     1510.16    246.81 o
 -10   4   4      865.76      816.72     90.52 o
  -8   4   4     4448.20     4431.35    110.14 o
  -6   4   4    17009.73    17293.10    192.07 o
  -4   4   4     1370.29     1376.37     36.71 o
  -2   4   4      202.49      196.38     15.29 o
   0   4   4      404.81      463.52     34.90 o
   2   4   4     6760.33     7109.55    131.18 o
   4   4   4    10209.20     9729.49    218.59 o
   6   4   4      648.30      596.67     77.89 o
   8   4   4     2361.68     2309.16    389.85 o
 -13   5   4      251.09      199.95     92.63 o
 -11   5   4     1109.34      878.96    128.39 o
  -9   5   4     8092.58     7614.06    246.30 o
  -7   5   4     3086.66     3022.37     70.76 o
  -5   5   4     2497.38     2619.88     62.69 o
  -3   5   4     4755.65     4778.59     88.54 o
  -1   5   4      650.18      558.01     31.84 o
   1   5   4     3298.84     3217.58     92.79 o
   3   5   4      319.01      423.64     46.46 o
   5   5   4     5480.33     5352.23    166.12 o
   7   5   4     5930.57     5810.42    298.09 o
 -12   6   4     1237.57     1105.85    145.20 o
 -10   6   4     1567.51     1544.33    126.33 o
  -8   6   4     2404.40     2508.38    165.85 o
  -6   6   4     8302.89     8193.15    125.43 o
  -4   6   4      168.13      124.75     25.46 o
  -2   6   4     2304.69     2418.04     51.27 o
   0   6   4     1576.02     1737.03     84.08 o
   2   6   4     2963.77     2993.73    106.71 o
   4   6   4     7929.75     7492.71    208.01 o
   6   6   4      188.20      162.20     36.61 o
   8   6   4     1088.42     1225.19    165.71 o
 -11   7   4       30.19       29.57     31.83 o
  -9   7   4     3639.57     3933.95    171.45 o
  -7   7   4      320.46      295.29     30.15 o
  -5   7   4     3270.31     3431.56    129.30 o
  -3   7   4     5007.04     5143.74    177.76 o
  -1   7   4     1701.18     1649.78     66.90 o
   1   7   4     4286.11     4450.05    131.39 o
   3   7   4     3769.18     3453.38    124.42 o
   5   7   4     1816.33     1787.69    109.71 o
   7   7   4     1050.60     1116.25    172.78 o
 -12   8   4     1606.66     1744.60    183.09 o
 -10   8   4     2581.17     2448.69    149.22 o
  -8   8   4      221.10      174.32     55.51 o
  -6   8   4     1921.88     1916.28     90.41 o
  -4   8   4     1294.00     1179.03    178.37 o
  -2   8   4     8801.42     9013.76    174.61 o
   0   8   4     6474.11     6588.09    116.04 o
   2   8   4       15.12       15.51     12.15 o
   4   8   4     2329.15     2053.56    110.52 o
   6   8   4       19.15       11.18     28.08 o
 -11   9   4       63.18       56.76     55.16 o
  -9   9   4     1196.88     1045.46     96.68 o
  -7   9   4        2.02       23.26     14.87 o
  -5   9   4     3085.60     3247.13    184.80 o
  -3   9   4     5149.82     5073.24    189.55 o
  -1   9   4      586.10      579.19     52.96 o
   1   9   4     5336.28     5120.86    138.78 o
   3   9   4     1724.59     1786.26    100.48 o
   5   9   4      339.68      291.67     53.09 o
   7   9   4      367.54      439.38    107.14 o
 -10  10   4      936.08     1040.37    181.21 o
  -8  10   4      402.75      372.89     50.09 o
  -6  10   4      663.76      648.07     54.72 o
  -4  10   4      132.49       52.90     21.40 o
  -2  10   4     9319.87     9215.84    173.86 o
   0  10   4     3396.02     3308.58     98.31 o
   2  10   4      273.46      250.94     35.66 o
   4  10   4      708.89      770.51     79.83 o
   6  10   4      109.06       59.98     66.20 o
  -9  11   4     2397.66     2426.24    137.62 o
  -7  11   4       25.67       40.46     16.26 o
  -5  11   4      469.73      428.30     49.90 o
  -3  11   4     5860.23     5771.86    182.13 o
  -1  11   4      191.55      201.18     34.15 o
   1  11   4     2688.62     2475.22     99.36 o
   3  11   4       16.01       39.54     24.59 o
   5  11   4     1615.83     1634.99    126.77 o
 -10  12   4      226.70      212.48    189.36 o
  -8  12   4      998.26     1152.53     96.12 o
  -6  12   4     3381.10     3412.58    137.56 o
  -4  12   4      716.48      597.55     40.08 o
  -2  12   4     1171.12     1110.74    122.68 o
   0  12   4      515.72      476.75     79.54 o
   2  12   4     1790.72     1765.19    105.19 o
   4  12   4     2125.82     2184.31    179.40 o
  -9  13   4     3317.50     2905.54    378.13 o
  -7  13   4      511.82      444.09    144.75 o
  -5  13   4      771.47      817.63     70.51 o
  -3  13   4     1357.55     1541.65     79.59 o
  -1  13   4       47.82       37.27     22.05 o
   1  13   4     1169.01     1094.26     74.86 o
   3  13   4      114.93       20.61     31.65 o
  -8  14   4      691.09     1007.17    144.22 o
  -6  14   4     3250.62     3145.85    163.42 o
  -4  14   4       68.59       74.72     24.59 o
  -2  14   4      403.79      454.77     85.61 o
   0  14   4      121.84      104.06     34.86 o
   2  14   4      836.86      776.62     83.64 o
  -5  15   4      709.18      807.97    125.77 o
  -3  15   4      897.92      667.75     97.73 o
  -1  15   4      316.73      260.65     41.45 o
   1  15   4     1279.47     1441.41    148.66 o
  -4  16   4       55.83       38.82     61.23 o
  -2  16   4     1229.66     1147.17    105.38 o
   0  16   4      987.98      896.73    150.28 o
 -12   0   5      367.59      268.50    118.42 o
 -10   0   5        5.62       15.09     34.00 o
  -8   0   5     3460.05     3332.61    146.21 o
  -6   0   5    10659.76    11134.21    380.04 o
  -4   0   5        1.11       -6.38     10.43 o
  -2   0   5    10555.55    10944.18    240.46 o
   0   0   5      672.95      671.51     78.20 o
   2   0   5       36.44       32.65     22.47 o
   4   0   5     1283.34     1172.13    156.04 o
   6   0   5      647.81      507.70    114.49 o
 -13   1   5      578.57      734.39    149.49 o
 -11   1   5       32.39       -9.68     37.52 o
  -9   1   5     2219.88     2387.29    115.81 o
  -7   1   5       85.37       31.98     14.69 o
  -5   1   5    10151.08    10043.23    154.60 o
  -3   1   5    12171.15    12533.23    164.00 o
  -1   1   5      413.01      406.24     36.61 o
   1   1   5      645.23      767.41     61.78 o
   3   1   5        1.28       10.40     15.52 o
   5   1   5     4536.23     4667.68    210.32 o
   7   1   5     2713.75     2844.96    271.92 o
 -12   2   5     2057.63     1967.10    205.19 o
 -10   2   5      670.54      698.74     85.02 o
  -8   2   5     2697.90     2810.27     92.98 o
  -6   2   5     5211.56     5030.66    135.35 o
  -4   2   5       54.18       31.12      9.72 o
  -2   2   5     5936.85     6205.17    116.57 o
   0   2   5     1487.54     1555.03     79.86 o
   2   2   5     2457.23     2451.74    126.14 o
   4   2   5     3305.38     3399.57    156.58 o
   6   2   5       75.98       19.93     32.47 o
 -13   3   5     1076.64     1214.56    169.36 o
 -11   3   5      942.14      729.13    107.68 o
  -9   3   5     6538.08     6586.27    189.36 o
  -7   3   5      437.17      473.60     43.00 o
  -5   3   5     1110.14     1116.06     74.09 o
  -3   3   5     1335.03     1341.21     59.02 o
  -1   3   5     2832.00     2794.04    159.94 o
   1   3   5     9975.36     9918.18    230.06 o
   3   3   5      637.47      616.06     64.03 o
   5   3   5     2396.44     2473.14    146.99 o
   7   3   5      791.04      687.90    176.46 o
 -12   4   5     4702.86     5065.20    281.96 o
 -10   4   5     3271.79     3227.35    243.29 o
  -8   4   5     1120.23     1013.64     63.71 o
  -6   4   5     1578.65     1716.89     71.96 o
  -4   4   5      265.35      258.92     29.99 o
  -2   4   5     4151.30     4040.59    103.42 o
   0   4   5      880.79      841.15     67.04 o
   2   4   5     4780.37     5097.99    166.38 o
   4   4   5     7910.69     7834.41    233.69 o
   6   4   5      103.31       88.70     42.58 o
 -11   5   5     1255.28     1276.20    321.85 o
  -9   5   5     6430.14     6208.85    257.06 o
  -7   5   5      824.01      816.43    110.41 o
  -5   5   5      299.92      290.72     30.86 o
  -3   5   5      604.56      668.30     47.46 o
  -1   5   5     5033.81     5246.03    141.54 o
   1   5   5    10547.05    10362.00    236.68 o
   3   5   5     1561.00     1455.82    104.56 o
   5   5   5      984.80      920.69     94.78 o
   7   5   5      500.76      548.78    149.49 o
 -12   6   5     3115.84     2964.54    225.27 o
 -10   6   5     1115.17     1307.91    130.14 o
  -8   6   5      954.86     1003.78     76.10 o
  -6   6   5     3256.97     3137.05    104.06 o
  -4   6   5      893.05      879.21     47.12 o
  -2   6   5     3235.36     3160.77    123.08 o
   0   6   5     2628.26     2578.51    157.21 o
   2   6   5     2840.38     3024.64    133.73 o
   4   6   5     2890.24     3065.43    156.41 o
   6   6   5        0.09       42.21     43.57 o
 -11   7   5      458.56      342.88     92.63 o
  -9   7   5     2516.91     2390.98    139.95 o
  -7   7   5       60.24       54.85     13.02 o
  -5   7   5     3466.39     3649.82    106.95 o
  -3   7   5     4075.03     4074.80    110.69 o
  -1   7   5      173.78      172.34     36.69 o
   1   7   5     4289.99     3777.80    137.90 o
   3   7   5       13.27       -9.46     19.43 o
   5   7   5     1746.97     1933.62    140.58 o
 -10   8   5       30.97        1.61     25.81 o
  -8   8   5     2622.99     2579.69    119.69 o
  -6   8   5     4275.49     3883.35    327.78 o
  -4   8   5      158.39      139.99     34.90 o
  -2   8   5     3062.58     3060.42    130.46 o
   0   8   5     3008.96     2911.08    106.55 o
   2   8   5      691.51      652.87     71.54 o
   4   8   5      726.45      622.02     74.31 o
   6   8   5      828.86      579.46    176.46 o
 -11   9   5      143.09      155.68     82.07 o
  -9   9   5      821.96      727.63     85.00 o
  -7   9   5       30.37       39.15     16.34 o
  -5   9   5     6643.44     6334.11    315.67 o
  -3   9   5     5028.02     5031.52    123.46 o
  -1   9   5       22.27      -16.12     17.43 o
   1   9   5      690.04      699.55     75.67 o
   3   9   5      106.23       60.21     31.86 o
   5   9   5     2805.79     2905.49    269.59 o
 -10  10   5        6.13      -29.56     36.35 o
  -8  10   5      761.11      759.73     81.25 o
  -6  10   5     5252.29     5371.93    260.41 o
  -4  10   5       58.87        5.19     29.79 o
  -2  10   5     2628.17     2518.72    124.07 o
   0  10   5      297.33      313.63     86.31 o
   2  10   5      788.78      932.91     80.78 o
   4  10   5      886.64      708.10     97.74 o
  -9  11   5     1067.54     1129.84    160.63 o
  -7  11   5      734.82      604.28     83.88 o
  -5  11   5     2894.54     2452.09    197.62 o
  -3  11   5     1141.23     1173.52     77.42 o
  -1  11   5      795.84      726.77    102.89 o
   1  11   5     1397.45     1488.00    125.26 o
   3  11   5        5.23      -43.40     40.87 o
  -8  12   5      134.12      174.02     36.38 o
  -6  12   5     1982.11     1888.58    155.83 o
  -4  12   5       56.53       49.11     28.09 o
  -2  12   5     1758.40     1707.89    127.43 o
   0  12   5       88.65       61.85     35.89 o
   2  12   5     1880.99     1905.97    181.08 o
  -7  13   5      220.80      235.62     43.02 o
  -5  13   5      206.70      301.45    120.34 o
  -3  13   5      232.72      196.57     44.68 o
  -1  13   5     1276.83     1103.89    116.52 o
   1  13   5     3468.80     3459.49    222.26 o
  -6  14   5      615.93      651.13     66.71 o
  -4  14   5      151.72      182.62     48.48 o
  -2  14   5     1106.67      878.14    100.91 o
   0  14   5      810.46      759.78    159.46 o
 -12   0   6     1463.68     1512.52    255.60 o
 -10   0   6        0.35       12.19     35.17 o
  -8   0   6     5592.19     5386.35    246.57 o
  -6   0   6     9535.41     9885.75    338.51 o
  -4   0   6       42.38       30.20     23.62 o
  -2   0   6       22.90       37.42     24.83 o
   0   0   6        4.44       -1.07     28.73 o
   2   0   6     5992.47     5670.05    306.32 o
   4   0   6     4661.69     4858.81    460.79 o
 -11   1   6     1651.10     1813.66    181.00 o
  -9   1   6     5872.13     6063.54    162.81 o
  -7   1   6      113.23      111.61     31.44 o
  -5   1   6     4124.26     4043.10    141.35 o
  -3   1   6      539.29      491.47     57.62 o
  -1   1   6      502.16      505.53     60.85 o
   1   1   6     2389.63     2507.21    184.97 o
   3   1   6      102.35       60.86     32.38 o
   5   1   6     5336.84     5524.63    357.98 o
 -12   2   6     2257.77     2341.62    211.42 o
 -10   2   6       86.21       35.85     30.08 o
  -8   2   6     2226.46     2357.55    116.38 o
  -6   2   6     3520.73     3344.79    154.56 o
  -4   2   6      439.33      386.97     47.22 o
  -2   2   6     3571.68     3689.84    147.91 o
   0   2   6      182.10      172.49     37.91 o
   2   2   6     3053.67     3221.28    172.84 o
   4   2   6     2049.25     2275.27    237.05 o
 -11   3   6      611.00      504.53    105.00 o
  -9   3   6     1246.36     1089.29    125.92 o
  -7   3   6       56.89        0.15     16.59 o
  -5   3   6     3762.68     3852.09    166.00 o
  -3   3   6     1631.12     1641.36     92.46 o
  -1   3   6     2508.66     2605.30    127.69 o
   1   3   6     5366.37     5827.38    207.55 o
   3   3   6       50.42       59.38     43.36 o
   5   3   6      712.07      421.28    126.00 o
 -10   4   6      422.36      522.85     72.15 o
  -8   4   6      180.51      259.68     42.34 o
  -6   4   6      549.45      464.44     65.41 o
  -4   4   6     3001.63     2908.58    150.73 o
  -2   4   6    10184.52     9728.24    344.73 o
   0   4   6     2429.49     2550.53    183.18 o
   2   4   6      785.84      895.18     99.33 o
   4   4   6      294.13      112.83     71.07 o
 -11   5   6      213.84       94.28     65.66 o
  -9   5   6      941.66      908.41     99.46 o
  -7   5   6      468.60      509.78     69.93 o
  -5   5   6     3329.37     3571.82    191.14 o
  -3   5   6     2200.07     2040.73    165.95 o
  -1   5   6     2020.32     2015.12    112.71 o
   1   5   6     4608.58     4569.68    180.41 o
   3   5   6      122.51       94.75     46.44 o
 -10   6   6      121.32      112.00     52.92 o
  -8   6   6      807.92      818.64     53.93 o
  -6   6   6     1626.10     1695.32    110.14 o
  -4   6   6      974.76      883.01    111.34 o
  -2   6   6     5846.25     5280.78    208.84 o
   0   6   6      731.53      754.06     74.15 o
   2   6   6      803.94      815.92     96.76 o
   4   6   6      663.85      931.55    160.26 o
  -9   7   6     2597.80     2544.78    113.24 o
  -7   7   6       85.12       76.42     24.50 o
  -5   7   6     1684.40     1704.99    105.58 o
  -3   7   6     2916.08     2749.46    149.67 o
  -1   7   6     1210.51     1124.97    169.57 o
   1   7   6     1252.51     1178.69     97.74 o
   3   7   6      194.30      117.17     53.04 o
 -10   8   6        3.10       41.48     48.85 o
  -8   8   6     2785.93     2816.22    142.10 o
  -6   8   6     3879.60     3900.12    152.51 o
  -4   8   6       88.66       33.12     24.80 o
  -2   8   6     1161.74     1026.99    119.68 o
   0   8   6       50.71       33.10     27.71 o
   2   8   6     3100.46     3315.96    187.22 o
  -9   9   6     3721.04     3587.26    430.89 o
  -7   9   6       15.02        4.69     58.62 o
  -5   9   6     1335.52     1332.86     82.88 o
  -3   9   6      765.01      726.42    106.28 o
  -1   9   6      589.52      557.83     73.09 o
   1   9   6     1101.27      934.66    113.05 o
  -8  10   6     2823.72     2608.21    191.66 o
  -6  10   6     1818.85     2118.70    322.44 o
  -4  10   6       33.21       22.34     20.14 o
  -2  10   6      664.08      746.47     81.27 o
   0  10   6        4.40       -1.71     33.13 o
  -7  11   6       19.59      -33.04     49.07 o
  -5  11   6     1519.21     1682.53    296.64 o
  -3  11   6      119.29       35.49     54.65 o
  -1  11   6      993.30      878.88    177.58 o
  -4  12   6      907.41      845.60    159.68 o
  -2  12   6     2392.46     2533.42    311.88 o
 -10   0   7      368.72      287.26     99.08 o
  -8   0   7     1672.62     1682.17    164.09 o
  -6   0   7       91.97      112.25     61.56 o
  -4   0   7      315.01      278.05     70.24 o
  -2   0   7     2614.82     2712.31    209.34 o
   0   0   7        0.05       28.97     67.09 o
   2   0   7     5395.19     5268.01    465.48 o
  -9   1   7     3768.78     4100.03    151.02 o
  -7   1   7       22.93       42.68     38.18 o
  -5   1   7      410.91      406.39     53.62 o
  -3   1   7       32.75       27.46     26.16 o
  -1   1   7     4195.44     4230.15    185.33 o
   1   1   7     4136.65     4742.64    449.65 o
 -10   2   7       43.97       49.38     38.22 o
  -8   2   7     2101.21     2266.15    160.11 o
  -6   2   7      814.84      968.20    106.88 o
  -4   2   7      830.88      781.88    142.50 o
  -2   2   7     3111.85     3222.05    156.05 o
   0   2   7       35.10       23.56     44.74 o
   2   2   7     2140.58     2340.16    504.76 o
  -9   3   7     1052.92     1082.15     87.76 o
  -7   3   7      649.72      738.49     95.80 o
  -5   3   7     5314.40     5315.34    222.92 o
  -3   3   7     1301.80     1246.73     94.09 o
  -1   3   7      874.94      825.45    132.85 o
   1   3   7      587.03      578.68     99.28 o
  -8   4   7     2798.91     3257.36    356.44 o
  -6   4   7     2169.48     2325.77    153.76 o
  -4   4   7      840.36      795.41     99.69 o
  -2   4   7     3653.81     3700.29    173.33 o
   0   4   7      109.06       75.29     53.02 o
  -9   5   7      767.87      784.41     82.92 o
  -7   5   7      988.26      960.93    119.31 o
  -5   5   7     5705.67     6051.35    240.76 o
  -3   5   7     1972.39     1896.10    310.67 o
  -1   5   7      257.29      265.49     79.20 o
   1   5   7      241.96      278.96     82.93 o
  -8   6   7     1488.01     1611.63    149.59 o
  -6   6   7     2424.06     2753.88    182.32 o
  -4   6   7      788.58      734.69    276.71 o
  -2   6   7     1677.60     1585.93    172.22 o
   0   6   7        3.09       51.19     68.89 o
  -7   7   7        1.18       -1.12     28.24 o
  -5   7   7     1830.94     1932.81    144.30 o
  -3   7   7       58.04       68.91     72.11 o
  -1   7   7     1619.67     1662.89    186.40 o
  -6   8   7     1047.45      828.41    239.77 o
  -4   8   7      726.66      697.24    101.40 o
  -2   8   7     1172.82     1140.31    149.84 o
 
